# Supplementary material for: Integrated Analysis of Patient Networks and Plasmid Genomes to Investigate a Regional, Multispecies Outbreak of Carbapenemase-Producing Enterobacterales Carrying Both blaIMP and mcr-9 Genes
Source: J Infect Dis. 2024 Jan 20;230(1):e159–70. doi: 10.1093/infdis/jiae019 (PMC11272044; doi:10.1093/infdis/jiae019)
Supplement: jiae019_Supplementary_Data [file jiae019_supplementary_data.zip]

Archive with 3 entries (3 files):
- 20231222_supplmentary_figures.docx
- 20240102_supplementary_methods.docx
- supplementary_tables_20230830.xlsx
