# Supplementary material for: Integrated Analysis of Patient Networks and Plasmid Genomes to Investigate a Regional, Multispecies Outbreak of Carbapenemase-Producing Enterobacterales Carrying Both blaIMP and mcr-9 Genes
Source: J Infect Dis. 2024 Jan 20;230(1):e159–70. doi: 10.1093/infdis/jiae019 (PMC11272044; doi:10.1093/infdis/jiae019)
Supplement: jiae019_Supplementary_Data [file jiae019_supplementary_data.zip › supplementary_tables_20230830.xlsx]

## Sheet: Supplementary_Table_1
Supplementary Table 1. Phenotypic and genetic characteristics of 84 CPE isolates carrying blaIMP.
Metadata								ENA_accessions		MLST									Antimicrobial susceptibility (S: susceptible; I: intermediate; R: resistant)																			Antimicrobial resistance genes with nucleotide identities (%) to reference sequences in the ResFinder database (accessed in 6/2022)
Isolate	Species	Type	Source	Collection_date	Case	Hospital	Contact_cluster	BioSample	Readset	Scheme	ST	Locus_1	Locus_2	Locus_3	Locus_4	Locus_5	Locus_6	Locus_7	Colistin (mg/L)	Ertapenem	Meropenem	Amoxycillin	Co-amoxiclav	Piperacillin-Tazobactam	Temocillin	Cefuroxime	Cefoxitin	Ceftriaxone	Ceftazidime	Ceftazidime-Avibactam	Gentamicin	Amikacin	Aztreonam	Ciprofloxacin	Cotrimoxazole	Trimethoprim	Tigecycline	Genes_total	blaIMP-4_1	blaIMP-70_1	mcr-9_1	mcr-9 (LAMP assay)	arr-3_4	oqxA_1	oqxB_1	aac(3)-IIa_6	aac(3)-IId_1	aac(6')-IIc_1	aac(6')-Ib-cr_1
IMP02	Enterobacter hormaechei	Screen	Rectal swab	12/2016	Case_01	3	5	ERS4758832	ERR4280151	ecloacae	110	dnaA(66)	fusA(4)	gyrB(15)	leuS(40)	pyrG(76)	rplB(4)	rpoB(9)	1	R	I	R	R	R	R	R	R	R	R	.	R	S	R	R	.	R	.	16	.	100.00	100.00	POS (6.91 min)	.	100.00	98.95	.	.	100.00	.
IMP03	Enterobacter hormaechei	Screen	Rectal swab	01/2017	Case_02	3	5	ERS4758833	ERR4280152	ecloacae	110	dnaA(66)	fusA(4)	gyrB(15)	leuS(40)	pyrG(76)	rplB(4)	rpoB(9)	1	R	I	R	R	R	R	R	R	R	R	.	S	S	R	S	.	R	S	14	.	100.00	100.00	POS (6.36 min)	.	100.00	98.95	.	.	.	.
IMP05	Klebsiella pneumoniae	Screen	Rectal swab	07/2017	Case_04	3	1.1	ERS4758834	ERR4280153	kpneumoniae	253	gapA(2)	infB(1)	mdh(1)	pgi(1)	phoE(9)	rpoB(1)	tonB(13)	0.25	R	I	R	R	R	R	R	R	R	R	.	I	S	S	S	.	S	.	5	.	100.00	.	NEG	.	.	.	.	.	.	.
IMP06	Klebsiella pneumoniae	Screen	Rectal swab	07/2017	Case_05	3	6	ERS4758835	ERR4280154	kpneumoniae	29	gapA(2)	infB(3)	mdh(2)	pgi(2)	phoE(6)	rpoB(4)	tonB(4)	0.5	R	S	R	R	R	R	R	R	R	R	.	R	S	R	R	.	R	.	19	.	100.00	100.00	POS (5.60 min)	.	100.00	100.00	100.00	.	100.00	.
IMP07	Enterobacter hormaechei	Screen	Rectal swab	07/2017	Case_06	3	Not available	ERS4758836	ERR4280155	ecloacae	527	dnaA(53)	fusA(20)	gyrB(19)	leuS(178)	pyrG(45)	rplB(4)	rpoB(32)	2	R	R	R	R	R	S	R	R	R	R	.	R	S	R	R	.	R	.	21	.	100.00	100.00	POS (6.60 min)	90.24	100.00	98.95	100.00	.	.	.
IMP08	Enterobacter asburiae	Screen	Rectal swab	08/2017	Case_07	2	Not available	ERS4758837	ERR4280156	ecloacae	484	dnaA(26)	fusA(14)	gyrB(143)	leuS(191)	pyrG(61)	rplB(11)	rpoB(89)	0.25	R	I	R	R	R	R	R	R	R	R	.	R	S	R	S	.	S	S	18	.	100.00	100.00	POS (6.21 min)	.	100.00	99.11	.	.	100.00	.
IMP09	Citrobacter freundii	Screen	Rectal swab	08/2017	Case_09	3	1.1	ERS4758838	ERR4280157	cfreundii	415	aspC(151)	clpX(14)	fadD(33)	mdh(29)	arcA(18)	dnaG(9)	lysP(11)	0.5	R	S	R	R	R	R	R	R	R	R	.	S	S	R	S	.	R	S	10	.	100.00	100.00	POS (6.44 min)	.	.	.	.	.	.	.
IMP11	Klebsiella pneumoniae	Screen	Rectal swab	09/2017	Case_10	1	Not available	ERS4758840	ERR4280159	kpneumoniae	1310	gapA(14)	infB(1)	mdh(2)	pgi(1)	phoE(21)	rpoB(1)	tonB(1)	0.25	I	S	R	R	R	I	R	R	R	R	.	R	S	R	R	.	R	.	19	100.00	.	100.00	POS (6.1 min)	89.50	100.00	100.00	.	100.00	.	.
IMP12	Klebsiella pneumoniae	Screen	Rectal swab	09/2017	Case_11	3	6	ERS4758841	ERR4280160	kpneumoniae	253	gapA(2)	infB(1)	mdh(1)	pgi(1)	phoE(9)	rpoB(1)	tonB(13)	1	R	I	R	R	R	R	R	R	R	R	.	S	S	S	S	.	S	.	5	.	100.00	.	NEG	.	.	.	.	.	.	.
IMP13	Raoultella planticola	Clinical	Foot biopsy	10/2017	Case_14	2	Not available	ERS4758842	ERR4280161	koxytoca	-	gapA(~31)	infB(47)	mdh(~65)	pgi(37?)	phoE(~93)	rpoB(~44)	tonB(40?)	2	R	R	R	R	R	I	R	R	R	R	.	R	S	S	R	.	R	S	19	100.00	.	100.00	POS (6.41 min)	89.50	99.91	99.24	.	100.00	.	.
IMP14	Enterobacter asburiae	Clinical	Urine	10/2017	Case_15	3	1.1	ERS4758843	ERR4280162	ecloacae	339	dnaA(27)	fusA(80)	gyrB(122)	leuS(123)	pyrG(102)	rplB(11)	rpoB(15)	>64 (skipped wells)	R	R	.	R	R	R	.	R	R	R	.	S	S	.	R	.	R	.	13	.	100.00	100.00	POS (6.71 min)	.	100.00	99.11	.	.	.	.
IMP16	Enterobacter asburiae	Screen	Rectal swab	10/2017	Case_16	3	1.1	ERS4758844	ERR4280163	ecloacae	339	dnaA(27)	fusA(80)	gyrB(122)	leuS(123)	pyrG(102)	rplB(11)	rpoB(15)	>64	R	R	R	R	R	R	R	R	R	R	.	I	S	S	S	.	R	.	13	.	100.00	100.00	POS (6.55 min)	.	100.00	99.11	.	.	.	.
IMP17	Enterobacter hormaechei	Screen	Rectal swab	10/2017	Case_17	3	Not available	ERS4758845	ERR4280164	ecloacae	1283	dnaA(59)	fusA(9)	gyrB(6)	leuS(9)	pyrG(62)	rplB(6)	rpoB(6)	0.5	R	I	R	R	R	I	R	R	R	R	.	R	S	R	S	.	R	.	16	.	100.00	100.00	POS (6.72 min)	.	99.91	98.95	.	.	100.00	.
IMP18	Klebsiella pneumoniae	Screen	Rectal swab	10/2017	Case_18	3	1.3	ERS4758846	ERR4280165	kpneumoniae	1026	gapA(2)	infB(1)	mdh(2)	pgi(35)	phoE(10)	rpoB(24)	tonB(19)	0.5	R	I	R	R	S	I	R	R	R	R	.	S	S	S	I	.	R	.	15	.	100.00	100.00	POS (6.70 min)	.	.	.	.	.	100.00	.
IMP19	Enterobacter hormaechei	Screen	Throat Swab	11/2017	Case_19	1	1.7	ERS4758847	ERR4280166	ecloacae	104	dnaA(59)	fusA(40)	gyrB(76)	leuS(9)	pyrG(70)	rplB(6)	rpoB(6)	2	R	I	R	R	I	I	R	R	R	R	.	S	S	S	S	.	S	.	8	.	100.00	.	NEG	.	99.91	98.95	.	.	.	.
IMP20	Enterobacter hormaechei	Screen	Rectal swab	01/2018	Case_21	3	Not available	ERS4758848	ERR4280167	cronobacter	428	atpD(138)	fusA(53)	glnS(167)	gltB(199)	gyrB(182)	infB(178)	pps(235)	2	R	I	R	R	I	R	R	R	R	R	.	R	S	R	S	.	R	.	18	.	100.00	100.00	POS (6.34 min)	.	99.91	98.92	.	.	100.00	.
IMP21	Atlantibacter hermannii	Screen	Rectal swab	01/2018	Case_22	3	1.2	ERS4758849	ERR4280168	Not available	.	.	.	.	.	.	.	.	2	R	I	R	R	R	I	R	R	R	R	.	R	S	R	S	.	R	.	14	.	100.00	100.00	POS (6.79 min)	.	.	.	.	.	100.00	.
IMP22	Enterobacter hormaechei	Screen	Rectal swab	02/2018	Case_20	3	10	ERS4758850	ERR4280169	ecloacae	90	dnaA(58)	fusA(37)	gyrB(4)	leuS(6)	pyrG(42)	rplB(4)	rpoB(25)	0.5	R	I	R	R	I	R	R	R	R	R	.	R	S	R	S	.	R	S	14	.	100.00	100.00	POS (6.88 min)	.	.	.	.	.	100.00	.
IMP23	Enterobacter cloacae	Screen	Rectal swab	02/2018	Case_23	3	10	ERS4758851	ERR4280170	ecloacae	1266	dnaA(1)	fusA(107)	gyrB(368)	leuS(168)	pyrG(1)	rplB(22)	rpoB(1)	>64	R	I	R	R	I	R	R	R	R	R	.	R	S	R	I	.	R	.	16	.	100.00	100.00	POS (6.76 min)	.	100.00	98.95	.	.	100.00	.
IMP24	Escherichia coli	Screen	Rectal swab	02/2018	Case_20	3	10	ERS4758852	ERR4280171	ecoli	8369	adk(63)	fumC(30)	gyrB(3)	icd(18)	mdh(43)	purA(8)	recA(6)	0.5	R	I	R	R	S	R	R	R	R	R	.	R	S	R	S	.	R	.	13	.	100.00	100.00	POS (6.57 min)	.	.	.	.	.	100.00	.
IMP25	Enterobacter cloacae	Screen	Rectal swab	02/2018	Case_24	3	10	ERS4758853	ERR4280172	ecloacae	1266	dnaA(1)	fusA(107)	gyrB(368)	leuS(168)	pyrG(1)	rplB(22)	rpoB(1)	>64	R	R	R	R	R	R	R	R	R	R	.	R	S	R	R	.	R	S	16	.	100.00	100.00	POS (6.89 min)	.	100.00	98.95	.	.	100.00	.
IMP26	Klebsiella pneumoniae	Screen	Rectal swab	04/2018	Case_26	3	1.2	ERS4758854	ERR4280173	kpneumoniae	54	gapA(2)	infB(1)	mdh(1)	pgi(13)	phoE(16)	rpoB(15)	tonB(4)	1	R	I	R	R	R	R	R	R	R	R	.	R	S	R	R	.	R	I	19	.	100.00	100.00	POS (6.83 min)	.	.	.	100.00	.	100.00	.
IMP27	Klebsiella pneumoniae	Screen	Rectal swab	09/2018	Case_36	3	Not available	ERS4758855	ERR4280174	kpneumoniae	1310	gapA(14)	infB(1)	mdh(2)	pgi(1)	phoE(21)	rpoB(1)	tonB(1)	1	R	R	R	R	R	I	R	R	R	R	R	R	S	R	.	R	.	.	19	100.00	.	100.00	POS (6.56 min)	89.50	100.00	100.00	.	100.00	.	.
IMP28	Enterobacter ludwigii	Screen	Rectal swab	09/2018	Case_44	3	Not available	ERS4758856	ERR4280175	ecloacae	895	dnaA(16)	fusA(2)	gyrB(45)	leuS(25)	pyrG(55)	rplB(2)	rpoB(14)	8	R	S	R	R	R	R	R	R	R	R	.	S	S	R	R	R	.	S	13	.	100.00	100.00	POS (6.97 min)	.	100.00	100.00	.	.	.	.
IMP29	Klebsiella pneumoniae	Screen	Rectal swab	09/2018	Case_45	3	1.1	ERS4758857	ERR4280176	kpneumoniae	1026	gapA(2)	infB(1)	mdh(2)	pgi(35)	phoE(10)	rpoB(24)	tonB(19)	1	R	I	R	R	I	I	R	R	R	R	.	I	S	S	S	R	.	.	15	.	100.00	100.00	POS (6.50 min)	.	.	.	.	.	100.00	.
IMP31	Enterobacter hormaechei	Screen	Rectal swab	08/2018	Case_40	3	7	ERS4758858	ERR4280177	ecloacae	1283	dnaA(59)	fusA(9)	gyrB(6)	leuS(9)	pyrG(62)	rplB(6)	rpoB(6)	1	R	R	R	R	I	S	R	R	R	R	R	R	S	S	S	R	.	.	14	.	100.00	100.00	POS (6.20 min)	.	99.91	98.95	.	.	100.00	.
IMP32	Enterobacter ludwigii	Screen	Rectal swab	06/2018	Case_31	3	10	ERS4758859	ERR4280178	ecloacae	-	dnaA(15)	fusA(2)	gyrB(~369)	leuS(297)	pyrG(2)	rplB(44)	rpoB(13)	0.5	R	I	R	R	R	I	R	R	R	R	.	R	S	R	R	R	.	.	16	.	100.00	100.00	POS (6.32 min)	.	100.00	100.00	.	.	100.00	.
IMP33	Enterobacter hormaechei	Screen	Rectal swab	02/2018	Case_24	3	10	ERS4758860	ERR4280179	ecloacae	90	dnaA(58)	fusA(37)	gyrB(4)	leuS(6)	pyrG(42)	rplB(4)	rpoB(25)	0.5	I	S	R	R	S	I	R	R	R	R	.	S	S	S	R	R	.	.	11	.	100.00	100.00	POS (5.96 min)	.	.	.	.	.	.	.
IMP35	Klebsiella pneumoniae	Screen	Rectal swab	04/2018	Case_25	3	3	ERS4758861	ERR4280180	kpneumoniae	1310	gapA(14)	infB(1)	mdh(2)	pgi(1)	phoE(21)	rpoB(1)	tonB(1)	0.25	I	S	R	R	R	I	R	R	R	R	.	R	S	R	R	.	R	.	19	100.00	.	100.00	POS (6.30 min)	89.50	100.00	100.00	.	100.00	.	.
IMP36	Enterobacter hormaechei	Screen	Rectal swab	04/2018	Case_27	3	Not available	ERS4758862	ERR4280181	ecloacae	90	dnaA(58)	fusA(37)	gyrB(4)	leuS(6)	pyrG(42)	rplB(4)	rpoB(25)	0.5	R	I	R	R	I	R	R	R	R	R	R	S	S	S	I	R	.	.	10	.	100.00	100.00	POS (6.15 min)	.	.	.	.	.	.	.
IMP37	Enterobacter hormaechei	Screen	Rectal swab	08/2018	Case_41	3	7	ERS4758863	ERR4280182	ecloacae	1283	dnaA(59)	fusA(9)	gyrB(6)	leuS(9)	pyrG(62)	rplB(6)	rpoB(6)	0.5	R	I	R	R	.	R	R	R	R	R	.	S	S	S	R	R	.	.	14	.	100.00	100.00	POS (6.40 min)	.	99.91	98.95	.	.	100.00	.
IMP39	Atlantibacter hermannii	Screen	Rectal swab	01/2019	Case_60	3	1.1	ERS4758864	ERR4280183	Not available	.	.	.	.	.	.	.	.	0.25	R	I	R	R	I	I	R	R	R	R	R	R	S	R	S	R	.	S	14	.	100.00	100.00	POS (5.95 min)	.	.	.	.	.	100.00	.
IMP40	Enterobacter kobei	Screen	Rectal swab	02/2019	Case_66	4	9	ERS4758865	ERR4280184	ecloacae	520	dnaA(41)	fusA(3)	gyrB(191)	leuS(207)	pyrG(3)	rplB(16)	rpoB(114)	0.5	R	R	R	R	R	R	R	R	R	R	R	I	S	S	S	S	.	.	6	.	100.00	.	NEG	.	100.00	100.00	.	.	.	.
IMP41	Klebsiella quasipneumoniae	Screen	Rectal swab	02/2019	Case_70	3	9	ERS4758866	ERR4280185	kpneumoniae	-	gapA(17)	infB(19)	mdh(28)	pgi(~20)	phoE(306)	rpoB(21)	tonB(197)	0.25	I	S	R	R	I	I	R	R	R	R	R	R	S	S	R	R	.	.	17	100.00	.	100.00	POS (6.01 min)	89.50	.	.	.	100.00	.	.
IMP42	Klebsiella aerogenes	Screen	Rectal swab	02/2019	Case_71	3	1.2	ERS4758867	ERR4280186	kaerogenes	192	dnaA(14)	fusA(3)	gyrB(3)	leuS(3)	pryG(6)	rplB(1)	rpoB(10)	0.5	R	I	R	R	R	I	R	R	R	R	R	R	S	S	S	R	.	.	15	.	100.00	100.00	POS (6.34 min)	.	100.00	99.30	.	.	100.00	.
IMP43	Enterobacter hormaechei	Screen	Rectal swab	03/2019	Case_78	3	1.4	ERS4758868	ERR4280187	ecloacae	90	dnaA(58)	fusA(37)	gyrB(4)	leuS(6)	pyrG(42)	rplB(4)	rpoB(25)	Not tested	R	I	R	R	S	I	R	R	R	R	R	S	S	S	S	R	.	.	11	.	100.00	100.00	POS (6.81 min)	.	.	.	.	.	.	.
IMP44	Enterobacter hormaechei	Screen	Rectal swab	03/2019	Case_76	1	Not available	ERS4758869	ERR4280188	ecloacae	133	dnaA(11)	fusA(4)	gyrB(4)	leuS(13)	pyrG(39)	rplB(4)	rpoB(9)	1	R	I	R	R	I	I	R	R	R	R	R	I	S	S	S	S	.	.	13	.	100.00	100.00	POS (6.68 min)	.	100.00	98.95	.	.	.	.
IMP45	Enterobacter hormaechei	Screen	Rectal swab	03/2019	Case_75	1	9	ERS4758870	ERR4280189	ecloacae	104	dnaA(59)	fusA(40)	gyrB(76)	leuS(9)	pyrG(70)	rplB(6)	rpoB(6)	0.5	R	I	R	R	S	I	R	R	R	R	R	S	S	S	S	R	.	.	8	.	100.00	.	NEG	.	99.91	98.95	.	.	.	.
IMP46	Klebsiella aerogenes	Screen	Rectal swab	04/2019	Case_67	3	1.2	ERS4758871	ERR4280190	kaerogenes	192	dnaA(14)	fusA(3)	gyrB(3)	leuS(3)	pryG(6)	rplB(1)	rpoB(10)	0.25	R	I	R	R	I	S	R	R	R	R	R	R	S	R	S	R	.	.	15	.	100.00	100.00	POS (6.21 min)	.	100.00	99.30	.	.	100.00	.
IMP47	Klebsiella grimontii	Screen	Rectal swab	04/2019	Case_84	4	Not available	ERS4758872	ERR4280191	koxytoca	-	gapA(5)	infB(6)	mdh(19)	pgi(10)	phoE(70)	rpoB(11)	tonB(26)	0.25	R	I	R	R	S	S	R	R	R	R	R	R	S	S	I	R	.	.	12	.	100.00	.	NEG	.	100.00	100.00	100.00	.	.	.
IMP48	Enterobacter asburiae	Clinical	Nasopharyngeal aspirate	05/2019	Case_89	3	1.5	ERS4758873	ERR4280192	ecloacae	25	dnaA(24)	fusA(14)	gyrB(43)	leuS(52)	pyrG(27)	rplB(18)	rpoB(21)	>64 (skipped wells)	R	I	R	R	S	I	R	R	R	R	R	S	S	S	S	R	.	.	15	.	100.00	100.00	POS (5.56 min)	.	100.00	99.11	.	.	100.00	.
IMP49	Enterobacter hormaechei	Screen	Rectal swab	05/2019	Case_95	3	1.1	ERS4758874	ERR4280193	ecloacae	544	dnaA(10)	fusA(21)	gyrB(9)	leuS(44)	pyrG(45)	rplB(4)	rpoB(33)	0.5	R	I	R	R	R	R	R	R	R	R	R	S	S	R	S	R	.	.	12	.	100.00	100.00	POS (5.77 min)	.	100.00	98.95	.	.	.	.
IMP51	Escherichia coli	Clinical	Urine	05/2019	Case_91	3	1.5	ERS4758875	ERR4280194	ecoli	401	adk(1)	fumC(107)	gyrB(7)	icd(11)	mdh(7)	purA(3)	recA(7)	0.25	R	I	.	R	R	R		R	R	R	R	S	S	I	S	.	R	S	12	.	100.00	100.00	POS (5.76 min)	.	.	.	.	.	100.00	.
IMP53	Enterobacter hormaechei	Screen	Rectal swab	06/2016	Case_X	4	Not available	ERS4758876	ERR4280195	ecloacae	104	dnaA(59)	fusA(40)	gyrB(76)	leuS(9)	pyrG(70)	rplB(6)	rpoB(6)	0.25	I	S	R	R	R	R	R	R	R	R	.	R	S	R	S	.	R	S	16	.	100.00	100.00	POS (5.04 min)	.	99.91	98.95	.	.	100.00	.
IMP56	Escherichia coli	Screen	Rectal swab	04/2019	Case_85	3	1.5	ERS4758877	ERR4280196	ecoli	401	adk(1)	fumC(107)	gyrB(7)	icd(11)	mdh(7)	purA(3)	recA(7)	0.5	R	I	R	R	R	I	R	R	R	R	R	R	S	S	S	.	.	S	12	.	100.00	100.00	POS (5.71 min)	.	.	.	.	.	100.00	.
IMP59	Escherichia coli	Screen	Rectal swab	05/2018	Case_28	3	Not available	ERS4758878	ERR4280197	ecoli	131	adk(53)	fumC(40)	gyrB(47)	icd(13)	mdh(36)	purA(28)	recA(29)	0.25	I	S	R	R	R	I	R	R	R	R	R	S	S	S	S	R	.	S	11	.	100.00	100.00	POS (6.73 min)	.	.	.	.	.	.	.
IMP60	Klebsiella pneumoniae	Screen	Rectal swab	05/2018	Case_29	1	Not available	ERS4758879	ERR4280198	kpneumoniae	1310	gapA(14)	infB(1)	mdh(2)	pgi(1)	phoE(21)	rpoB(1)	tonB(1)	0.25	R	I	R	R	R	I	R	R	R	R	R	R	S	S	R	R	.	.	18	100.00	.	100.00	POS (6.94 min)	89.50	100.00	100.00	.	100.00	.	.
IMP65	Enterobacter hormaechei	Screen	Rectal swab	06/2018	Case_35	3	Not available	ERS4758880	ERR4280199	cronobacter	428	atpD(138)	fusA(53)	glnS(167)	gltB(199)	gyrB(182)	infB(178)	pps(235)	0.5	R	I	R	R	I	I	R	R	R	R	R	R	S	R	S	R	.	.	19	.	100.00	100.00	POS (7.20 min)	.	99.91	98.92	.	.	100.00	.
IMP66	Klebsiella pneumoniae	Screen	Rectal swab	07/2018	Case 36	3	Not available	ERS4758881	ERR4280200	kpneumoniae	1310	gapA(14)	infB(1)	mdh(2)	pgi(1)	phoE(21)	rpoB(1)	tonB(1)	0.5	R	R	R	R	R	R	R	R	R	R	.	R	I	R	R	R	.	.	15	100.00	.	.	NEG	89.50	100.00	100.00	.	.	.	96.67
IMP67	Enterobacter hormaechei	Screen	Rectal swab	07/2018	Case_46	3	Not available	ERS4758882	ERR4280201	ecloacae	1283	dnaA(59)	fusA(9)	gyrB(6)	leuS(9)	pyrG(62)	rplB(6)	rpoB(6)	0.5	R	I	R	R	I	S	R	R	R	R	R	R	S	R	I	R	.	.	16	.	100.00	100.00	POS (6.91 min)	.	99.91	98.95	.	.	100.00	.
IMP68	Enterobacter hormaechei	Screen	Rectal swab	07/2018	Case_37	3	1.4	ERS4758883	ERR4280202	ecloacae	133	dnaA(11)	fusA(4)	gyrB(4)	leuS(13)	pyrG(39)	rplB(4)	rpoB(9)	0.5	R	I	R	R	I	R	R	R	R	R	R	S	S	S	S	R	.	.	13	.	100.00	100.00	POS (7.035 min)	.	100.00	98.95	.	.	.	.
IMP69	Enterobacter hormaechei	Screen	Rectal swab	07/2018	Case_38	3	Not available	ERS4758884	ERR4280203	ecloacae	133	dnaA(11)	fusA(4)	gyrB(4)	leuS(13)	pyrG(39)	rplB(4)	rpoB(9)	0.25	R	R	R	R	R	R	R	R	R	R	.	S	S	S	I	R	.	.	13	.	100.00	100.00	POS (7.69 min)	.	100.00	98.95	.	.	.	.
IMP70	Klebsiella pneumoniae	Screen	Rectal swab	09/2018	Case_48	3	4	ERS4758885	ERR4280204	kpneumoniae	1026	gapA(2)	infB(1)	mdh(2)	pgi(35)	phoE(10)	rpoB(24)	tonB(19)	0.5	R	I	R	R	S	I	R	R	R	R	R	I	S	S	S	R	.	.	15	.	100.00	100.00	POS (7.33 min)	.	.	.	.	.	100.00	.
IMP72	Enterobacter cloacae	Screen	Rectal swab	10/2018	Case_50	2	4	ERS4758886	ERR4280205	ecloacae	1266	dnaA(1)	fusA(107)	gyrB(368)	leuS(168)	pyrG(1)	rplB(22)	rpoB(1)	>64	R	I	R	R	S	S	R	R	R	R	R	S	S	S	S	R	.	.	12	.	100.00	100.00	POS (6.25 min)	.	100.00	98.95	.	.	.	.
IMP73	Enterobacter hormaechei	Screen	Rectal swab	01/2019	Case_59	2	1.2	ERS4758887	ERR4280206	ecloacae	133	dnaA(11)	fusA(4)	gyrB(4)	leuS(13)	pyrG(39)	rplB(4)	rpoB(9)	0.5	R	I	R	R	I	I	R	R	R	R	R	S	S	S	S	R	.	.	13	.	100.00	100.00	POS (6.61 min)	.	100.00	98.95	.	.	.	.
IMP74	Escherichia coli	Screen	Rectal swab	01/2019	Case_61	3	1.1	ERS4758888	ERR4280207	ecoli	410	adk(6)	fumC(4)	gyrB(12)	icd(1)	mdh(20)	purA(18)	recA(7)	0.5	R	I	R	R	R	R	R	R	R	R	R	S	S	R	R	R	.	S	17	.	100.00	100.00	POS (6.43 min)	.	.	.	.	.	.	.
IMP75	Enterobacter hormaechei	Screen	Rectal swab	01/2019	Case_62	3	9	ERS4758889	ERR4280208	ecloacae	118	dnaA(59)	fusA(40)	gyrB(12)	leuS(9)	pyrG(67)	rplB(6)	rpoB(6)	0.5	R	I	R	R	I	I	R	R	R	R	R	R	S	R	S	R	.	.	16	.	100.00	100.00	POS (6.79 min)	.	99.91	98.95	.	.	100.00	.
IMP76	Klebsiella pneumoniae	Screen	Rectal swab	01/2019	Case_63	3	1.6	ERS4758890	ERR4280209	kpneumoniae	1310	gapA(14)	infB(1)	mdh(2)	pgi(1)	phoE(21)	rpoB(1)	tonB(1)	0.5	R	S	R	R	I	R	R	R	R	R	R	R	S	S	S	R	.	.	7	.	100.00	.	NEG	.	100.00	100.00	.	.	.	.
IMP77	Enterobacter hormaechei	Screen	Rectal swab	01/2019	Case_65	1	Not available	ERS4758891	ERR4280210	ecloacae	104	dnaA(59)	fusA(40)	gyrB(76)	leuS(9)	pyrG(70)	rplB(6)	rpoB(6)	0.25	R	I	R	R	I	I	R	R	R	R	R	S	S	I	S	S	.	.	8	.	100.00	.	NEG	.	99.91	98.95	.	.	.	.
IMP78	Escherichia coli	Screen	Rectal swab	01/2019	Case_68	1	Not available	ERS4758892	ERR4280211	ecoli	28	adk(13)	fumC(21)	gyrB(13)	icd(22)	mdh(17)	purA(14)	recA(15)	0.25	R	I	R	R	I	R	R	R	R	R	R	S	S	S	S	R	.	S	10	.	100.00	100.00	POS (6.31 min)	.	.	.	.	.	.	.
IMP79	Klebsiella aerogenes	Screen	Rectal swab	02/2019	Case_72	3	1.4	ERS4758893	ERR4280212	kaerogenes	-	dnaA(19)	fusA(3)	gyrB(6)	leuS(14)	pryG(8)	rplB(2)	rpoB(2)	0.25	R	I	R	R	R	I	R	R	R	R	R	S	S	S	S	S	.	S	7	.	100.00	.	NEG	.	100.00	99.30	.	.	.	.
IMP80	Enterobacter bugandensis	Screen	Rectal swab	03/2019	Case_74	1	1.3	ERS4758894	ERR4280213	ecloacae	599	dnaA(207)	fusA(18)	gyrB(166)	leuS(174)	pyrG(31)	rplB(72)	rpoB(29)	>64	R	I	R	R	I	R	R	R	R	R	R	.	S	R	S	R	.	S	15	.	100.00	100.00	POS (6.57 min)	.	100.00	100.00	.	.	100.00	.
IMP81	Enterobacter hormaechei	Screen	Rectal swab	04/2019	Case_80	1	9	ERS4758895	ERR4280214	ecloacae	104	dnaA(59)	fusA(40)	gyrB(76)	leuS(9)	pyrG(70)	rplB(6)	rpoB(6)	0.25	R	I	R	R	R	I	R	R	R	R	R	I	S	S	S	S	.	.	8	.	100.00	.	NEG	.	99.91	98.95	.	.	.	.
IMP82	Enterobacter hormaechei	Screen	Rectal swab	04/2019	Case_81	1	9	ERS4758896	ERR4280215	ecloacae	104	dnaA(59)	fusA(40)	gyrB(76)	leuS(9)	pyrG(70)	rplB(6)	rpoB(6)	0.25	R	I	R	R	R	I	R	R	R	R	R	I	S	S	S	S	.	.	8	.	100.00	.	NEG	.	99.91	98.95	.	.	.	.
IMP83	Enterobacter kobei	Screen	Rectal swab	06/2019	Case_99	4	Not available	ERS4758897	ERR4280216	ecloacae	520	dnaA(41)	fusA(3)	gyrB(191)	leuS(207)	pyrG(3)	rplB(16)	rpoB(114)	0.25	R	R	R	R	R	R	R	R	R	R	R	I	S	R	R	S	.	.	7	.	100.00	.	NEG	.	100.00	100.00	.	.	.	.
IMP84	Klebsiella pneumoniae	Screen	Rectal swab	07/2019	Case_107	2	Not available	ERS4758898	ERR4280217	kpneumoniae	1026	gapA(2)	infB(1)	mdh(2)	pgi(35)	phoE(10)	rpoB(24)	tonB(19)	0.25	I	S	R	R	I	I	R	R	R	R	R	I	S	S	I	R	.	.	15	.	100.00	100.00	POS (6.99 min)	.	.	.	.	.	100.00	.
IMP85	Enterobacter hormaechei	Screen	Rectal swab	07/2019	Case_104	2	Not available	ERS4758899	ERR4280218	ecloacae	278	dnaA(59)	fusA(9)	gyrB(59)	leuS(9)	pyrG(67)	rplB(6)	rpoB(6)	0.25	I	S	R	R	I	I	R	R	R	R	R	R	S	R	S	R	.	.	15	.	100.00	100.00	POS (6.78 min)	.	99.91	98.95	.	.	100.00	.
IMP87	Enterobacter hormaechei	Screen	Rectal swab	07/2019	Case_100	3	Not available	ERS4758900	ERR4280219	ecloacae	1283	dnaA(59)	fusA(9)	gyrB(6)	leuS(9)	pyrG(62)	rplB(6)	rpoB(6)	0.5	R	I	R	R	I	S	R	R	R	R	R	R	S	S	S	R	.	.	14	.	100.00	100.00	POS (6.78 min)	.	99.91	98.95	.	.	100.00	.
IMP88	Enterobacter hormaechei	Screen	Rectal swab	08/2019	Case_108	3	1.3	ERS4758901	ERR4280220	ecloacae	68	dnaA(7)	fusA(8)	gyrB(5)	leuS(7)	pyrG(15)	rplB(6)	rpoB(7)	0.25	R	I	R	R	I	I	R	R	R	R	R	I	S	S	S	R	.	.	11	.	100.00	100.00	POS (6.77 min)	.	100.00	98.95	.	.	.	.
IMP89	Klebsiella pneumoniae	Screen	Rectal swab	07/2019	Case_106	3	Not available	ERS4758902	ERR4280221	kpneumoniae	54	gapA(2)	infB(1)	mdh(1)	pgi(13)	phoE(16)	rpoB(15)	tonB(4)	0.5	R	I	R	R	R	R	R	R	R	R	R	R	S	R	R	R	.	.	20	.	100.00	100.00	POS (6.81 min)	.	.	.	100.00	.	100.00	.
IMP90	Escherichia coli	Screen	Rectal swab	08/2019	Case_112	3	1.1	ERS4758903	ERR4280222	ecoli	648	adk(92)	fumC(4)	gyrB(87)	icd(96)	mdh(70)	purA(58)	recA(2)	0.5	R	I	R	R	R	I	R	R	R	R	R	R	S	R	R	R	.	S	19	.	100.00	100.00	POS (6.49 min)	.	.	.	100.00	.	.	.
IMP91	Enterobacter hormaechei	Screen	Rectal swab	08/2019	Case_110	3	Not available	ERS4758904	ERR4280223	ecloacae	171	dnaA(49)	fusA(21)	gyrB(19)	leuS(44)	pyrG(45)	rplB(12)	rpoB(32)	0.5	R	I	R	R	R	S	R	R	R	R	R	S	S	R	R	R	.	.	19	100.00	.	100.00	POS (6.97 min)	89.50	100.00	98.95	.	.	.	.
IMP92	Enterobacter hormaechei	Screen	Rectal swab	08/2019	Case_111	2	Not available	ERS4758905	ERR4280224	ecloacae	278	dnaA(59)	fusA(9)	gyrB(59)	leuS(9)	pyrG(67)	rplB(6)	rpoB(6)	0.25	I	S	R	R	I	I	R	R	R	R	R	R	S	R	S	R	.	.	15	.	100.00	100.00	POS (7.33 min)	.	99.91	98.95	.	.	100.00	.
IMP93	Enterobacter hormaechei	Screen	Rectal swab	09/2019	Case_113	2	Not available	ERS4758906	ERR4280225	ecloacae	729	dnaA(59)	fusA(9)	gyrB(12)	leuS(9)	pyrG(58)	rplB(6)	rpoB(6)	0.25	S	S	R	R	R	S	R	R	R	R	R	R	S	R	R	R	.	.	20	100.00	.	100.00	POS (8.30 min)	89.50	99.91	98.95	.	100.00	.	.
IMP94	Enterobacter hormaechei	Screen	Rectal swab	10/2019	Case_116	4	Not available	ERS4758907	ERR4280226	ecloacae	729	dnaA(59)	fusA(9)	gyrB(12)	leuS(9)	pyrG(58)	rplB(6)	rpoB(6)	0.5	I	I	R	R	R	R	R	R	R	R	R	R	S	R	R	R	.	.	20	100.00	.	100.00	POS (6.72 min)	89.50	99.91	98.95	.	100.00	.	.
IMP95	Enterobacter hormaechei	Screen	Rectal swab	09/2019	Case_115	2	Not available	ERS4758908	ERR4280227	ecloacae	278	dnaA(59)	fusA(9)	gyrB(59)	leuS(9)	pyrG(67)	rplB(6)	rpoB(6)	0.5	R	I	R	R	R	R	R	R	R	R	R	R	S	R	R	R	.	.	15	.	100.00	100.00	POS (6.54 min)	.	99.91	98.95	.	.	100.00	.
IMP96	Klebsiella pneumoniae	Screen	Rectal swab	05/2019	Case_90	3	12	ERS4758909	ERR4280228	kpneumoniae	1026	gapA(2)	infB(1)	mdh(2)	pgi(35)	phoE(10)	rpoB(24)	tonB(19)	0.5	R	I	R	R	I	R	R	R	R	R	R	I	S	S	I	R	.	.	15	.	100.00	100.00	POS (6.28 min)	.	.	.	.	.	100.00	.
IMP97	Enterobacter hormaechei	Screen	Rectal swab	05/2019	Case_90	3	12	ERS4758910	ERR4280229	ecloacae	97	dnaA(59)	fusA(9)	gyrB(62)	leuS(9)	pyrG(62)	rplB(25)	rpoB(6)	4 (skipped wells)	R	I	R	R	I	I	R	R	R	R	R	R	S	R	S	S	.	.	12	.	100.00	.	NEG	.	99.91	98.95	.	.	100.00	.
IMP98	Enterobacter asburiae	Screen	Rectal swab	05/2019	Case_92	3	1.4	ERS4758911	ERR4280230	ecloacae	25	dnaA(24)	fusA(14)	gyrB(43)	leuS(52)	pyrG(27)	rplB(18)	rpoB(21)	>64 (skipped wells)	R	I	R	R	R	R	R	R	R	R	R	S	S	S	I	R	.	.	15	.	100.00	100.00	POS (6.21 min)	.	100.00	99.11	.	.	100.00	.
IMP99	Enterobacter roggenkampii	Screen	Rectal swab	05/2019	Case_93	3	2	ERS4758912	ERR4280231	ecloacae	997	dnaA(65)	fusA(25)	gyrB(127)	leuS(144)	pyrG(280)	rplB(12)	rpoB(82)	>64	S	S	R	R	I	S	R	R	R	R	R	I	S	S	S	R	.	.	12	.	100.00	100.00	POS (6.21 min)	.	.	.	.	.	100.00	.
IMP100	Enterobacter asburiae	Screen	Rectal swab	06/2019	Case_97	3	1.4	ERS4758913	ERR4280232	ecloacae	25	dnaA(24)	fusA(14)	gyrB(43)	leuS(52)	pyrG(27)	rplB(18)	rpoB(21)	64 (skipped wells)	R	I	R	R	I	R	R	R	R	R	R	S	S	S	R	R	.	.	14	.	100.00	.	NEG	.	100.00	99.11	.	.	100.00	.
IMP101	Escherichia coli	Screen	Rectal swab	06/2019	Case_97	3	1.4	ERS4758914	ERR4280233	ecoli	162	adk(9)	fumC(65)	gyrB(5)	icd(1)	mdh(9)	purA(13)	recA(6)	0.25	R	I	R	R	R	R	R	R	R	R	R	S	S	I	R	R	.	S	18	.	100.00	100.00	POS (6.47 min)	.	.	.	.	.	100.00	.
IMP102	Enterobacter hormaechei	Screen	Rectal swab	05/2019	Case_96	1	Not available	ERS4758915	ERR4280234	ecloacae	278	dnaA(59)	fusA(9)	gyrB(59)	leuS(9)	pyrG(67)	rplB(6)	rpoB(6)	1	R	I	R	R	I	R	R	R	R	R	R	R	S	R	S	R	.	.	15	.	100.00	100.00	POS (6.79 min)	.	99.91	98.95	.	.	100.00	.
IMP103	Enterobacter hormaechei	Screen	Rectal swab	06/2019	Case_98	3	2	ERS4758916	ERR4280235	ecloacae	1283	dnaA(59)	fusA(9)	gyrB(6)	leuS(9)	pyrG(62)	rplB(6)	rpoB(6)	0.5	R	I	R	R	S	S	R	R	R	R	R	R	S	S	S	R	.	.	14	.	100.00	100.00	POS (6.70 min)	.	99.91	98.95	.	.	100.00	.
[truncated: 107 more columns]

## Sheet: Supplementary_Table_2
Supplementary Table 2. Detailed counts of patient contacts. Patients are uniquely identified via the first column ‘Case’, and isolate(s) taken from each patient are recorded in column ‘Isolates’. Each patient contact was recorded as two patients being together on the same ward on the same day at least once. Pink shades highlight the four cases (Cases 20, 24, 90, 97) that were colonised by two bla…
Case	Isolate	Species	Total no. of contacts
Case_79	.	Not applicable	5
Case_85	IMP56	Escherichia coli	10
Case_72	IMP79	Klebsiella aerogenes	1
Case_45	IMP29	Klebsiella pneumoniae	7
Case_105	.	Not applicable	1
Case_47	.	Not applicable	7
Case_95	IMP49	Enterobacter hormaechei	6
Case_97	IMP100, IMP101	Enterobacter asburiae, Escherichia coli	2
Case_112	IMP90	Escherichia coli	6
Case_80	IMP81	Enterobacter hormaechei	6
Case_61	IMP74	Escherichia coli	6
Case_67	IMP46	Klebsiella aerogenes	6
Case_63	IMP76	Klebsiella pneumoniae	2
Case_89	IMP48	Enterobacter asburiae	4
Case_16	IMP16	Enterobacter asburiae	5
Case_86	.	Not applicable	2
Case_66	IMP40	Enterobacter kobei	1
Case_87	.	Not applicable	4
Case_15	IMP14	Enterobacter asburiae	4
Case_9	IMP09	Citrobacter freundii	4
Case_26	IMP26	Klebsiella pneumoniae	4
Case_91	IMP51	Escherichia coli	4
Case_13	IMP15	Enterobacter kobei	4
Case_57	.	Not applicable	4
Case_78	IMP43	Enterobacter hormaechei	4
Case_74	IMP80	Enterobacter bugandensis	2
Case_43	.	Not applicable	2
Case_11	IMP12	Klebsiella pneumoniae	1
Case_18	IMP18	Klebsiella pneumoniae	3
Case_82	.	Not applicable	3
Case_64	.	Not applicable	3
Case_70	IMP41	Klebsiella quasipneumoniae	2
Case_12	.	Not applicable	2
Case_19	IMP19	Enterobacter hormaechei	2
Case_32	.	Not applicable	1
Case_92	IMP98	Enterobacter asburiae	2
Case_23	IMP23	Enterobacter cloacae	2
Case_24	IMP25, IMP33	Enterobacter cloacae, Enterobacter hormaechei	2
Case_22	IMP21	Atlantibacter hermannii	2
Case_34	.	Not applicable	2
Case_81	IMP82	Enterobacter hormaechei	2
Case_56	.	Not applicable	1
Case_52	.	Not applicable	2
Case_71	IMP42	Klebsiella aerogenes	2
Case_88	.	Not applicable	2
Case_60	IMP39	Atlantibacter hermannii	2
Case_20	IMP22, IMP24	Enterobacter hormaechei, Escherichia coli	2
Case_33	.	Not applicable	1
Case_62	IMP75	Enterobacter hormaechei	1
Case_1	IMP02	Enterobacter hormaechei	1
Case_2	IMP03	Enterobacter hormaechei	1
Case_5	IMP06	Klebsiella pneumoniae	1
Case_3	.	Not applicable	1
Case_69	.	Not applicable	1
Case_75	IMP45	Enterobacter hormaechei	1
Case_4	IMP05	Klebsiella pneumoniae	1
Case_8	.	Not applicable	1
Case_50	IMP72	Enterobacter cloacae	1
Case_59	IMP73	Enterobacter hormaechei	1
Case_37	IMP68	Enterobacter hormaechei	1
Case_90	IMP96, IMP97	Klebsiella pneumoniae, Enterobacter hormaechei	1
Case_31	IMP32	Enterobacter ludwigii	1
Case_65	IMP77	Enterobacter hormaechei	1
Case_103	IMP86	Klebsiella pneumoniae	1
Case_38	IMP69	Enterobacter hormaechei	1
Case_42	.	Not applicable	1
Case_101	.	Not applicable	1
Case_108	IMP88	Enterobacter hormaechei	1
Case_25	IMP35	Klebsiella pneumoniae	1
Case_40	IMP31	Enterobacter hormaechei	1
Case_41	IMP37	Enterobacter hormaechei	1
Case_48	IMP70	Klebsiella pneumoniae	1
Case_51	.	Not applicable	1
Case_77	.	Not applicable	1
Case_94	.	Not applicable	1
Case_93	IMP99	Enterobacter roggenkampii	1
Case_98	IMP103	Enterobacter hormaechei	1

## Sheet: Supplementary_Table_3
Supplementary Table 3. List of contact episodes between patients. Each of the contact episodes (uniquely identified by a ‘Contact_episode’) between patients were recorded and assigned a corresponding duration based on the consecutive days two patients spent on the same ward. For two patients coming into contact more than once or on separate wards, the contact episodes are deemed distinct.
Contact episode	Patient-contact pair		Duration (days)
1	Case_12	Case_19	28
2	Case_12	Case_19	27
3	Case_45	Case_95	43
4	Case_23	Case_24	24
5	Case_45	Case_61	22
6	Case_85	Case_95	21
7	Case_62	Case_80	21
8	Case_62	Case_80	21
9	Case_92	Case_97	20
10	Case_1	Case_2	19
11	Case_1	Case_2	19
12	Case_112	Case_95	18
13	Case_11	Case_5	17
14	Case_61	Case_95	17
15	Case_78	Case_85	16
16	Case_87	Case_89	15
17	Case_16	Case_9	15
18	Case_32	Case_74	15
19	Case_43	Case_63	15
20	Case_85	Case_87	13
21	Case_85	Case_91	13
22	Case_87	Case_91	13
23	Case_18	Case_26	13
24	Case_15	Case_16	13
25	Case_80	Case_82	13
26	Case_75	Case_82	12
27	Case_22	Case_26	11
28	Case_69	Case_80	11
29	Case_85	Case_89	10
30	Case_3	Case_47	10
31	Case_80	Case_81	10
32	Case_81	Case_82	10
33	Case_89	Case_91	9
34	Case_26	Case_34	8
35	Case_4	Case_45	8
36	Case_78	Case_97	8
37	Case_8	Case_9	8
38	Case_112	Case_91	7
39	Case_13	Case_18	7
40	Case_15	Case_61	7
41	Case_72	Case_78	7
42	Case_16	Case_61	6
43	Case_67	Case_71	6
44	Case_37	Case_57	6
45	Case_57	Case_92	6
46	Case_50	Case_52	6
47	Case_59	Case_64	6
48	Case_88	Case_90	5
49	Case_47	Case_67	5
50	Case_61	Case_85	5
51	Case_64	Case_71	5
52	Case_65	Case_79	5
53	Case_86	Case_94	4
54	Case_15	Case_45	4
55	Case_15	Case_9	4
56	Case_16	Case_45	4
57	Case_45	Case_9	4
58	Case_45	Case_9	4
59	Case_22	Case_47	4
60	Case_57	Case_85	4
61	Case_63	Case_79	4
62	Case_60	Case_95	4
63	Case_70	Case_80	4
64	Case_112	Case_85	3
65	Case_112	Case_87	3
66	Case_13	Case_47	3
67	Case_79	Case_85	3
68	Case_79	Case_85	3
69	Case_18	Case_47	3
70	Case_47	Case_74	3
71	Case_31	Case_45	3
72	Case_60	Case_61	3
73	Case_103	Case_112	2
74	Case_13	Case_34	2
75	Case_16	Case_67	2
76	Case_26	Case_47	2
77	Case_20	Case_23	2
78	Case_20	Case_24	2
79	Case_25	Case_56	2
80	Case_40	Case_41	2
81	Case_40	Case_41	2
82	Case_42	Case_43	2
83	Case_64	Case_67	2
84	Case_66	Case_70	2
85	Case_77	Case_85	2
86	Case_93	Case_98	2
87	Case_101	Case_88	1
88	Case_112	Case_89	1
89	Case_105	Case_86	1
90	Case_108	Case_13	1
91	Case_12	Case_79	1
92	Case_19	Case_79	1
93	Case_67	Case_78	1
94	Case_57	Case_67	1
95	Case_48	Case_52	1
96	Case_51	Case_95	1

## Sheet: Supplementary_Table_4
Supplementary Table 4. Lengths and gene contents of 72 reconstructed IncHI2 plasmids. The coverage of each reconstructed plasmid is calculated from its length divided by the length of the reference plasmid pKA_P10 (333,880 bp). Each value in the gene-content matrix is the coverage (%) of the corresponding allele to its reference sequence in the ResFinder database when the gene was detected.
Summary				Gene content
Plasmid	Contig_number	Reconstructed_length (bp)	Coverage	blaIMP-4_1	blaIMP-70_1	mcr-9_1	arr-3_4	aac(3)-IIa_6	aac(3)-IId_1	aac(6')-IIc_1	aadA5_1	aph(3'')-Ib_2	aph(3')-Ia_10	aph(6)-Id_1	blaCTX-M-15_1	blaDHA-1_1	blaOXA-1_1	blaSHV-12_1	blaTEM-104_1	blaTEM-1B_1	blaTEM-1C_1	catA1_1	catA2_1	catB3_2	dfrA14_5	dfrA17_1	dfrA19_2	ere(A)_2	formA_1	mph(A)_2	qacE_1	qnrA1_1	qnrB1_1	qnrB2_1	qnrB4_1	qnrB7_1	sul1_5	sul2_2	tet(D)_1
pIMP02	41	296614	0.888385	.	100	100	.	.	.	100	.	99.88	.	100	.	.	.	100	.	100	.	.	100	.	.	.	100	86.31	.	.	.	100	.	.	.	.	99.42	.	.
pIMP03	35	280341	0.839646	.	100	100	.	.	.	.	.	99.88	.	100	.	.	.	100	.	100	.	.	100	.	.	.	100	.	.	.	85.59	.	.	.	.	.	100	.	.
pIMP07	26	308090	0.922757	.	100	100	.	.	.	.	.	99.88	.	100	.	100	.	100	.	100	.	.	100	.	.	.	100	.	.	.	.	.	.	.	100	.	100	.	.
pIMP08	73	365313	1.09414	.	100	100	.	.	.	100	.	99.88	100	100	.	.	.	100	.	100	.	.	100	.	.	.	.	86.31	.	.	85.59	.	.	.	.	.	100	100	100
pIMP09	38	331482	0.992818	.	100	100	.	.	.	.	.	99.88	.	100	.	.	.	.	.	100	.	.	100	.	.	.	100	.	.	.	.	100	.	.	.	.	100	.	.
pIMP11	43	338777	1.01467	100	.	100	89.5	.	100	.	.	99.88	.	100	.	.	100	100	.	100	.	.	.	100	.	.	100	.	100	100	.	.	.	100	.	.	100	.	100
pIMP13	31	307563	0.921178	100	.	100	89.5	.	100	.	.	99.88	.	100	.	.	100	.	.	100	.	.	.	100	.	.	100	.	100	100	.	.	.	100	.	.	100	.	100
pIMP14	37	338160	1.01282	.	100	100	.	.	.	.	.	99.88	.	100	.	.	.	.	.	100	.	100	.	.	.	.	100	.	.	.	.	100	.	.	.	.	100	.	.
pIMP16	61	354626	1.06214	.	100	100	.	.	.	.	.	99.88	.	100	.	.	.	.	.	100	.	100	.	.	.	.	100	.	.	.	.	100	.	.	.	.	100	.	.
pIMP17	34	308305	0.923401	.	100	100	.	.	.	100	.	99.88	.	100	.	.	.	100	.	100	.	.	100	.	.	.	100	86.31	.	.	.	100	.	.	.	.	100	.	.
pIMP18	42	348796	1.04467	.	100	100	.	.	.	100	.	99.88	.	100	.	100	.	.	.	100	.	.	100	.	.	.	100	86.31	.	.	.	100	.	.	100	.	100	.	.
pIMP20	51	373396	1.11835	.	100	100	.	.	.	100	100	99.88	.	100	.	.	.	100	.	100	.	.	100	.	.	100	100	86.31	.	.	.	100	.	.	.	.	100	100	.
pIMP21	30	270136	0.809081	.	100	100	.	.	.	100	.	99.88	.	100	.	.	.	100	.	100	.	.	100	.	.	.	100	86.31	.	.	.	100	.	.	.	.	99.42	.	.
pIMP22	46	354180	1.0608	.	100	100	.	.	.	100	.	99.88	.	100	.	.	.	100	.	100	.	.	100	.	.	.	100	86.31	.	.	.	100	.	.	.	.	100	.	.
pIMP23	39	364983	1.09316	.	100	100	.	.	.	100	.	99.88	.	100	.	.	.	100	.	100	.	.	100	.	.	.	100	86.31	.	.	.	100	.	.	.	.	100	.	.
pIMP24	31	311300	0.932371	.	100	100	.	.	.	100	.	99.88	.	100	.	.	.	100	.	100	.	.	100	.	.	.	100	86.31	.	.	.	100	.	.	.	.	100	.	.
pIMP25	41	364327	1.09119	.	100	100	.	.	.	100	.	99.88	.	100	.	.	.	100	.	100	.	.	100	.	.	.	100	86.31	.	.	.	100	.	.	.	.	100	.	.
pIMP26	47	337631	1.01123	.	100	100	.	.	.	100	.	99.88	.	100	.	.	100	.	.	100	.	.	100	.	100	.	100	86.31	.	.	.	100	100	.	.	.	100	.	.
pIMP27	35	286842	0.859117	100	.	100	89.5	.	100	.	.	99.88	.	100	.	.	100	100	.	100	.	.	.	100	.	.	100	.	100	100	.	.	.	100	.	.	100	.	100
pIMP28	25	299602	0.897334	.	100	100	.	.	.	.	.	99.88	.	100	.	.	.	.	.	100	.	.	100	.	.	.	100	.	.	.	.	100	.	.	.	.	100	.	.
pIMP29	42	340514	1.01987	.	100	100	.	.	.	100	.	99.88	.	100	.	100	.	.	.	100	.	.	100	.	.	.	100	86.31	.	.	.	100	.	.	100	.	100	.	.
pIMP31	35	302393	0.905694	.	100	100	.	.	.	100	.	99.88	.	100	.	.	.	.	.	100	.	.	.	.	.	.	100	86.31	.	.	.	100	.	.	.	.	100	.	.
pIMP32	24	268692	0.804756	.	100	100	.	.	.	100	.	99.88	.	100	.	.	.	100	.	100	.	.	100	.	.	.	100	86.31	.	.	.	100	.	.	.	.	99.42	.	.
pIMP33	40	329314	0.986324	.	100	100	.	.	.	.	.	99.88	.	100	.	.	.	.	.	100	.	.	100	.	.	.	100	.	.	.	.	100	.	.	.	.	100	.	.
pIMP35	48	347363	1.04038	100	.	100	89.5	.	100	.	.	99.88	.	100	.	.	100	100	.	100	.	.	.	100	.	.	100	.	100	100	.	.	.	100	.	.	100	.	100
pIMP36	42	343744	1.02954	.	100	100	.	.	.	.	.	99.88	.	.	.	.	.	.	.	100	.	.	100	.	.	.	100	.	.	.	.	100	.	.	.	.	100	.	.
pIMP37	32	302566	0.906212	.	100	100	.	.	.	100	.	99.88	.	100	.	.	.	.	.	100	.	.	.	.	.	.	100	86.31	.	.	.	100	.	.	.	.	100	.	.
pIMP39	36	299218	0.896184	.	100	100	.	.	.	100	.	99.88	.	100	.	.	.	100	.	100	.	.	100	.	.	.	100	86.31	.	.	.	100	.	.	.	.	99.42	.	.
pIMP41	51	369568	1.10689	100	.	100	89.5	.	100	.	.	99.88	.	100	.	.	100	.	.	100	.	.	.	100	.	.	100	.	100	100	.	.	.	100	.	.	100	.	100
pIMP42	29	309800	0.927878	.	100	100	.	.	.	100	.	99.88	.	100	.	.	.	100	.	100	.	.	100	.	.	.	100	86.31	.	.	.	100	.	.	.	.	100	.	.
pIMP43	40	359660	1.07721	.	100	100	.	.	.	.	.	99.88	.	100	.	.	.	.	.	100	.	.	100	.	.	.	100	.	.	.	.	100	.	.	.	.	100	.	.
pIMP44	36	304090	0.910776	.	100	100	.	.	.	.	.	99.88	.	100	.	.	.	.	.	100	.	.	100	.	.	.	100	.	.	.	.	100	.	.	.	.	100	.	.
pIMP46	28	310061	0.92866	.	100	100	.	.	.	100	.	99.88	.	100	.	.	.	100	.	100	.	.	100	.	.	.	100	86.31	.	.	.	100	.	.	.	.	100	.	.
pIMP48	51	351941	1.05409	.	100	100	.	.	.	100	.	99.88	.	100	.	.	.	.	.	100	.	.	100	.	.	.	100	86.31	.	.	.	100	.	.	.	.	100	.	.
pIMP49	31	346552	1.03795	.	100	100	.	.	.	.	.	99.88	.	100	.	.	.	.	.	100	.	.	.	.	.	.	100	.	.	.	.	100	.	.	.	.	100	.	.
pIMP51	88	386564	1.15779	.	100	100	.	.	.	100	.	99.88	.	100	.	.	.	.	.	100	.	.	100	.	.	.	100	86.31	.	.	.	100	.	.	.	.	100	.	.
pIMP53	38	300321	0.899488	.	100	100	.	.	.	100	.	99.88	.	100	.	.	.	100	.	100	.	.	100	.	.	.	100	86.31	.	.	.	100	.	.	.	.	99.42	.	.
pIMP56	78	343123	1.02768	.	100	100	.	.	.	100	.	99.88	.	100	.	.	.	.	.	100	.	.	100	.	.	.	100	86.31	.	.	.	100	.	.	.	.	100	.	.
pIMP59	24	317894	0.952121	.	100	100	.	.	.	.	.	99.88	.	100	.	.	.	.	.	.	100	.	100	.	.	.	100	.	.	.	.	100	.	.	.	.	100	.	.
pIMP60	45	342098	1.02461	100	.	100	89.5	.	100	.	.	99.88	.	100	.	.	100	.	.	100	.	.	.	100	.	.	100	.	100	100	.	.	.	100	.	.	100	.	100
pIMP65	42	332807	0.996786	.	100	100	.	.	.	100	100	99.88	.	100	.	.	.	100	.	100	.	.	100	.	.	100	100	86.31	.	.	.	100	.	.	.	100	100	100	.
pIMP66	19	235179	0.704382	.	.	.	.	.	.	.	.	99.88	.	100	.	.	.	.	.	100	.	.	.	.	.	.	100	.	.	.	.	.	.	.	.	.	100	.	100
pIMP67	33	310644	0.930406	.	100	100	.	.	.	100	.	99.88	.	100	.	.	.	100	.	100	.	.	100	.	.	.	100	86.31	.	.	.	100	.	.	.	.	100	.	.
pIMP68	34	306340	0.917515	.	100	100	.	.	.	.	.	99.88	.	100	.	.	.	.	.	100	.	.	100	.	.	.	100	.	.	.	.	100	.	.	.	.	100	.	.
pIMP69	34	306340	0.917515	.	100	100	.	.	.	.	.	99.88	.	100	.	.	.	.	.	100	.	.	100	.	.	.	100	.	.	.	.	100	.	.	.	.	100	.	.
pIMP70	37	346482	1.03774	.	100	100	.	.	.	100	.	99.88	.	100	.	100	.	.	.	100	.	.	100	.	.	.	100	86.31	.	.	.	100	.	.	100	.	100	.	.
pIMP72	34	324555	0.972071	.	100	100	.	.	.	.	.	99.88	.	.	.	.	.	.	.	100	.	.	100	.	.	.	100	.	.	.	.	100	.	.	.	.	100	.	.
pIMP73	36	306987	0.919453	.	100	100	.	.	.	.	.	99.88	.	100	.	.	.	.	.	100	.	.	100	.	.	.	100	.	.	.	.	100	.	.	.	.	100	.	.
pIMP74	34	316508	0.947969	.	100	100	.	.	.	.	.	99.88	.	100	100	.	.	.	.	100	.	.	100	.	.	.	100	.	.	.	.	100	.	.	.	.	100	.	.
pIMP75	69	396849	1.1886	.	100	100	.	.	.	100	.	99.88	.	100	.	.	.	100	.	100	.	.	100	.	.	.	100	86.31	.	.	.	100	.	.	.	.	100	.	.
pIMP78	23	302163	0.905005	.	100	100	.	.	.	.	.	99.88	.	100	.	.	.	.	.	100	.	.	100	.	.	.	100	.	.	.	.	100	.	.	.	.	100	.	.
pIMP79	24	340797	1.02072	.	.	.	.	.	.	.	.	.	.	.	.	.	.	.	.	.	.	.	.	.	.	.	.	.	.	.	.	.	.	.	.	.	.	.	.
pIMP80	30	268934	0.805481	.	100	100	.	.	.	100	.	99.88	.	100	.	.	.	100	.	100	.	.	100	.	.	.	100	.	.	.	.	100	.	.	.	.	99.42	.	.
pIMP84	39	346647	1.03824	.	100	100	.	.	.	100	.	99.88	.	100	.	100	.	.	.	100	.	.	100	.	.	.	100	86.31	.	.	.	100	.	.	100	.	100	.	.
pIMP85	34	360345	1.07927	.	100	100	.	.	.	100	.	99.88	.	100	.	.	.	100	.	100	.	.	100	.	.	.	100	86.31	.	.	.	100	.	.	.	.	100	.	.
pIMP87	32	356739	1.06846	.	100	100	.	.	.	100	.	99.88	.	100	.	.	.	.	.	100	.	.	.	.	.	.	100	86.31	.	.	.	100	.	.	.	.	100	.	.
pIMP88	38	325695	0.975485	.	100	100	.	.	.	.	.	99.88	.	.	.	.	.	.	.	100	.	.	100	.	.	.	100	.	.	.	.	100	.	.	.	.	100	.	.
pIMP89	44	361363	1.08231	.	100	100	.	100	.	100	.	99.88	.	100	100	.	100	.	.	100	.	.	100	.	100	.	100	86.31	.	.	.	100	100	.	.	.	100	.	.
pIMP90	33	318612	0.954271	.	100	100	.	.	.	.	.	99.88	.	100	.	.	100	.	.	100	.	100	100	.	.	.	100	.	.	100	.	100	.	.	.	.	100	.	.
pIMP91	44	327643	0.98132	100	.	100	89.5	.	.	.	.	99.88	.	100	.	.	100	100	.	100	.	.	.	100	.	.	100	.	100	100	.	.	.	100	.	.	100	.	100
pIMP92	33	360077	1.07846	.	100	100	.	.	.	100	.	99.88	.	100	.	.	.	100	.	100	.	.	100	.	.	.	100	86.31	.	.	.	100	.	.	.	.	100	.	.
pIMP93	33	314128	0.940841	100	.	100	89.5	.	100	.	.	99.88	.	100	.	.	100	100	.	100	.	.	.	100	.	.	100	.	100	100	.	.	.	100	.	.	100	.	100
pIMP94	33	312079	0.934704	100	.	100	89.5	.	100	.	.	99.88	.	100	.	.	100	100	.	100	.	.	.	100	.	.	100	.	100	100	.	.	.	100	.	.	100	.	100
pIMP95	35	359807	1.07765	.	100	100	.	.	.	100	.	99.88	.	100	.	.	.	100	.	100	.	.	100	.	.	.	100	86.31	.	.	.	100	.	.	.	.	100	.	.
pIMP96	40	347225	1.03997	.	100	100	.	.	.	100	.	99.88	.	100	.	100	.	.	.	100	.	.	100	.	.	.	100	86.31	.	.	.	100	.	.	100	.	100	.	.
pIMP97	34	297307	0.890461	.	100	.	.	.	.	100	.	.	.	.	.	.	.	100	.	100	.	.	100	.	.	.	.	86.31	.	.	.	100	.	.	.	.	100	.	.
pIMP98	44	319301	0.956335	.	100	100	.	.	.	100	.	99.88	.	100	.	.	.	.	.	100	.	.	100	.	.	.	100	86.31	.	.	.	100	.	.	.	.	100	.	.
pIMP99	59	376325	1.12713	.	100	100	.	.	.	100	.	99.88	.	100	.	.	.	.	.	100	.	.	100	.	.	.	100	86.31	.	.	.	100	.	.	.	.	100	.	.
pIMP100	41	324513	0.971945	.	100	.	.	.	.	100	.	99.88	.	100	.	.	.	.	.	100	.	.	100	.	.	.	100	86.31	.	.	.	100	.	.	.	.	100	.	.
pIMP101	36	314855	0.943018	.	100	100	.	.	.	100	.	99.88	.	100	.	.	.	.	90.94	.	.	.	100	.	.	.	100	86.31	.	.	.	100	.	.	.	.	100	.	.
pIMP102	35	359807	1.07765	.	100	100	.	.	.	100	.	99.88	.	100	.	.	.	100	.	100	.	.	100	.	.	.	100	86.31	.	.	.	100	.	.	.	.	100	.	.
pIMP103	32	356900	1.06895	.	100	100	.	.	.	100	.	99.88	.	100	.	.	.	.	.	100	.	.	.	.	.	.	100	86.31	.	.	.	100	.	.	.	.	100	.	.

## Sheet: Supplementary_Table_5
Supplementary Table 5. Lengths and gene contents of 10 reconstructed IncN3 plasmids. The coverage of each reconstructed plasmid is calculated from its length divided by the length of the reference plasmid pIMPIncN3 (CP043516.1; 56,515 bp). Each value in the gene-content matrix is the coverage (%) of the corresponding allele to its reference sequence in the ResFinder database when the gene was det…
Summary					Gene content
Plasmid	Case	Contig_number	Reconstructed_length (bp)	Coverage	blaIMP-70_1	qacE_1	qnrA1_1	sul1_5
pIMP05_IncN3	Case_04	10	50667	0.896523	100	85.59	.	100
pIMP12_IncN3	Case_11	12	49884	0.882668	100	85.59	.	100
pIMP19_IncN3	Case_19	4	53921	0.954101	100	85.59	100	100.00;100.00
pIMP40_IncN3	Case_66	11	51779	0.916199	100	.	100	100
pIMP45_IncN3	Case_75	3	37036	0.65533	100	85.59	100	100.00;100.00
pIMP77_IncN3	Case_65	3	37870	0.670088	100	85.59	100	100.00;100.00
pIMP79_IncN3	Case_72	3	55225	0.977174	100	85.59	100	100.00;100.00
pIMP81_IncN3	Case_80	3	37870	0.670088	100	85.59	100	100.00;100.00
pIMP82_IncN3	Case_81	3	37870	0.670088	100	85.59	100	100.00;100.00
pIMP83_IncN3	Case_99	8	58503	1.03518	.	.	.	.

## Sheet: Supplementary_Table_6
Supplementary Table 6. Lineages and case information about 72 IncHI2 plasmids reconstructed from genome assemblies of CPE isolates.
Plasmid	Lineage	Host	Isolate	Case	Contact_cluster	Hospital
pIMP79	None	Klebsiella aerogenes	IMP79	Case_72	1.4	3
pIMP08	None	Enterobacter asburiae	IMP08	Case_07	Not available	2
pIMP41	A	Klebsiella quasipneumoniae	IMP41	Case_70	9	3
pIMP93	A	Enterobacter hormaechei	IMP93	Case_113	Not available	2
pIMP94	A	Enterobacter hormaechei	IMP94	Case_116	Not available	4
pIMP11	A	Klebsiella pneumoniae	IMP11	Case_10	Not available	1
pIMP66	A	Klebsiella pneumoniae	IMP66	Case 36	Not available	3
pIMP27	A	Klebsiella pneumoniae	IMP27	Case_36	Not available	3
pIMP13	A	Raoultella planticola	IMP13	Case_14	Not available	2
pIMP60	A	Klebsiella pneumoniae	IMP60	Case_29	Not available	1
pIMP91	A	Enterobacter hormaechei	IMP91	Case_110	Not available	3
pIMP35	A	Klebsiella pneumoniae	IMP35	Case_25	3	3
pIMP07	B	Enterobacter hormaechei	IMP07	Case_06	Not available	3
pIMP03	B	Enterobacter hormaechei	IMP03	Case_02	5	3
pIMP02	B	Enterobacter hormaechei	IMP02	Case_01	5	3
pIMP80	B	Enterobacter bugandensis	IMP80	Case_74	1.3	1
pIMP53	B	Enterobacter hormaechei	IMP53	Case_X	Not available	4
pIMP21	B	Atlantibacter hermannii	IMP21	Case_22	1.2	3
pIMP39	B	Atlantibacter hermannii	IMP39	Case_60	1.1	3
pIMP32	B	Enterobacter ludwigii	IMP32	Case_31	10	3
pIMP65	C	Enterobacter hormaechei	IMP65	Case_35	Not available	3
pIMP20	C	Enterobacter hormaechei	IMP20	Case_21	Not available	3
pIMP97	C	Enterobacter hormaechei	IMP97	Case_90	12	3
pIMP75	C	Enterobacter hormaechei	IMP75	Case_62	9	3
pIMP17	C	Enterobacter hormaechei	IMP17	Case_17	Not available	3
pIMP37	C	Enterobacter hormaechei	IMP37	Case_41	7	3
pIMP67	C	Enterobacter hormaechei	IMP67	Case_46	Not available	3
pIMP87	C	Enterobacter hormaechei	IMP87	Case_100	Not available	3
pIMP31	C	Enterobacter hormaechei	IMP31	Case_40	7	3
pIMP103	C	Enterobacter hormaechei	IMP103	Case_98	2	3
pIMP46	C	Klebsiella aerogenes	IMP46	Case_67	1.2	3
pIMP42	C	Klebsiella aerogenes	IMP42	Case_71	1.2	3
pIMP72	C	Enterobacter cloacae	IMP72	Case_50	4	2
pIMP88	C	Enterobacter hormaechei	IMP88	Case_108	1.3	3
pIMP36	C	Enterobacter hormaechei	IMP36	Case_27	Not available	3
pIMP25	C	Enterobacter cloacae	IMP25	Case_24	10	3
pIMP23	C	Enterobacter cloacae	IMP23	Case_23	10	3
pIMP24	C	Escherichia coli	IMP24	Case_20	10	3
pIMP22	C	Enterobacter hormaechei	IMP22	Case_20	10	3
pIMP49	C	Enterobacter hormaechei	IMP49	Case_95	1.1	3
pIMP102	C	Enterobacter hormaechei	IMP102	Case_96	Not available	1
pIMP92	C	Enterobacter hormaechei	IMP92	Case_111	Not available	2
pIMP95	C	Enterobacter hormaechei	IMP95	Case_115	Not available	2
pIMP85	C	Enterobacter hormaechei	IMP85	Case_104	Not available	2
pIMP59	C	Escherichia coli	IMP59	Case_28	Not available	3
pIMP43	C	Enterobacter hormaechei	IMP43	Case_78	1.4	3
pIMP33	C	Enterobacter hormaechei	IMP33	Case_24	10	3
pIMP74	C	Escherichia coli	IMP74	Case_61	1.1	3
pIMP69	C	Enterobacter hormaechei	IMP69	Case_38	Not available	3
pIMP68	C	Enterobacter hormaechei	IMP68	Case_37	1.4	3
pIMP73	C	Enterobacter hormaechei	IMP73	Case_59	1.2	2
pIMP44	C	Enterobacter hormaechei	IMP44	Case_76	Not available	1
pIMP78	C	Escherichia coli	IMP78	Case_68	Not available	1
pIMP90	C	Escherichia coli	IMP90	Case_112	1.1	3
pIMP28	C	Enterobacter ludwigii	IMP28	Case_44	Not available	3
pIMP09	C	Citrobacter freundii	IMP09	Case_09	1.1	3
pIMP16	C	Enterobacter asburiae	IMP16	Case_16	1.1	3
pIMP14	C	Enterobacter asburiae	IMP14	Case_15	1.1	3
pIMP99	C	Enterobacter roggenkampii	IMP99	Case_93	2	3
pIMP29	C	Klebsiella pneumoniae	IMP29	Case_45	1.1	3
pIMP70	C	Klebsiella pneumoniae	IMP70	Case_48	4	3
pIMP96	C	Klebsiella pneumoniae	IMP96	Case_90	12	3
pIMP84	C	Klebsiella pneumoniae	IMP84	Case_107	Not available	2
pIMP89	C	Klebsiella pneumoniae	IMP89	Case_106	Not available	3
pIMP98	C	Enterobacter asburiae	IMP98	Case_92	1.4	3
pIMP18	C	Klebsiella pneumoniae	IMP18	Case_18	1.3	3
pIMP48	C	Enterobacter asburiae	IMP48	Case_89	1.5	3
pIMP26	C	Klebsiella pneumoniae	IMP26	Case_26	1.2	3
pIMP56	C	Escherichia coli	IMP56	Case_85	1.5	3
pIMP51	C	Escherichia coli	IMP51	Case_91	1.5	3
pIMP101	C	Escherichia coli	IMP101	Case_97	1.4	3
pIMP100	C	Enterobacter asburiae	IMP100	Case_97	1.4	3

## Sheet: Supplementary_Table_7
Supplementary Table 7. Top-10 wards visited by colonised patients. This ranking was computed based on the probability of a patient visiting each ward, given the spatial network constructed on all patient pathways.
Ranking	Lineage A	Lineage B	Lineage C	Others
1	surgery 14	haematology 1	haematology 1	oncology 3
2	medicine 16	medicine 11	cardiac 3	critical care 4
3	medicine 13	surgery 8	medicine 11	medicine 13
4	medicine 15	renal 1	critical care 4	cardiac 3
5	renal 3	surgery 6	surgery 2	renal 1
6	oncology 3	medicine 3	cardiac 2	surgery 9
7	medicine 5	critical care 3	respiratory 2	medicine 18
8	renal 1	renal 6	renal 4	medicine 11
9	surgery 8	renal 2	haematology 2	renal 3
10	surgery 1	surgery 3	medicine 13	elderly care 5
